# Supplementary material for: Genome-wide detection of conservative site-specific recombination in bacteria
Source: PLoS Genet. 2018 Apr 5;14(4):e1007332. doi: 10.1371/journal.pgen.1007332 (PMC5903667; doi:10.1371/journal.pgen.1007332)
Supplement: S2 Table — (XLSX) [file pgen.1007332.s006.xlsx]

## Sheet: S2 Table
S2 Table. Conservative site-specific recombination detection among a set of bacterial and archaeal samples with publicly available paired-end sequencing datasets.
Superkingdom	Phylum	Class	Order	Familly	Genus	Species	Strain	Reference accession number	SRA accession	Mean template Size (bp)	Standard Deviation (bp)	Read length (bp)	Read counts	Inversion associated genes/functions	locus tags*
Archaea	Crenarchaeota	Thermoprotei	Acidilobales	Caldisphaeraceae	Caldisphaera	lagunensis	DSM 15908	CP003378.1	SRR350062	210	29	77	35300747
Archaea	Crenarchaeota	Thermoprotei	Desulfurococcales	Desulfurococcaceae	Desulfurococcus	mucosus	DSM 2162	CP002363.1	SRR3924293	203	34	76	22549524
Archaea	Crenarchaeota	Thermoprotei	Desulfurococcales	Desulfurococcaceae	Thermosphaera	aggregans	DSM 11486	CP001939.1	SRR3923928	225	32	77	17000340
Archaea	Crenarchaeota	Thermoprotei	Sulfolobales	Sulfolobaceae	Metallosphaera	sedula	DSM 5348	CP000682.1	SRR4096242	450	101	100	52834460
Archaea	Euryarchaeota	Archaeoglobi	Archaeoglobales	Archaeoglobaceae	Archaeoglobus	profundus	DSM 5631	CP001857.1	SRR3924073	200	30	77	24190652
Archaea	Euryarchaeota	Halobacteria	Natrialbales	Natrialbaceae	Haloterrigena	turkmenica	DSM 5511	CP001860.1	SRR3924761	429	33	100	55117195
Bacteria	Acidobacteria	Acidobacteriia	Acidobacteriales	Acidobacteriaceae	Terriglobus	roseus	DSM 18391	CP003379.1	SRR3928448	202	30	76	34740730
Bacteria	Actinobacteria	Actinobacteria	Actinomycetales	Actinomycetaceae	Arcanobacterium	haemolyticum	DSM 20595	CP002045.1	SRR3924093	200	62	76	48395983
Bacteria	Actinobacteria	Actinobacteria	Bifidobacteriales	Bifidobacteriaceae	Bifidobacterium	kashiwanohense	JCM 15439	AP012327.1	SRR1151299	296	19	100	4644930	Restriction-modification system	BBKW_0784
Bacteria	Actinobacteria	Actinobacteria	Corynebacteriales	Corynebacteriaceae	Corynebacterium	diphtheriae	FDAARGOS_197	CP020410.1	SRR4271515	370	101	100	5564406
Bacteria	Actinobacteria	Actinobacteria	Corynebacteriales	Corynebacteriaceae	Corynebacterium	jeikeium	FDAARGOS_328	CP022054.1	SRR5419834	345	90	102	5885575
Bacteria	Actinobacteria	Actinobacteria	Corynebacteriales	Mycobacteriaceae	Mycobacterium	bovis	BCG Moreau	AM412059.2	ERR766220	340	34	100	9436331
Bacteria	Actinobacteria	Actinobacteria	Corynebacteriales	Nocardiaceae	Rhodococcus	opacus	PD630	CP003949.1	SRR1801555	465	111	100	27778987
Bacteria	Actinobacteria	Actinobacteria	Corynebacteriales	Tsukamurellaceae	Tsukamurella	paurometabola	DSM 20162	CP001966.1	DRR073075	444	97	101	18003031
Bacteria	Actinobacteria	Actinobacteria	Glycomycetales	Glycomycetaceae	Stackebrandtia	nassauensis	DSM 44728	CP001778.1	DRR073089	449	111	101	10323189
Bacteria	Actinobacteria	Actinobacteria	Micrococcales	Cellulomonadaceae	Cellulomonas	flavigena	DSM 20109	CP001964.1	SRR3924496	220	51	100	65066155
Bacteria	Actinobacteria	Actinobacteria	Micrococcales	Micrococcaceae	Rothia	aeria	JCM 11412	AP017895.1	SRR413415	257	63	101	5083126
Bacteria	Actinobacteria	Actinobacteria	Micrococcales	Promicromonosporaceae	Isoptericola	variabilis	225	CP002810.1	SRR3925713	216	16	76	23222398
Bacteria	Actinobacteria	Actinobacteria	Micrococcales	Sanguibacteraceae	Sanguibacter	keddieii	DSM 10542	CP001819.1	DRR073077	453	109	101	9714545	Restriction-modification system	Sked_03270
Bacteria	Actinobacteria	Actinobacteria	Propionibacteriales	Propionibacteriaceae	Cutibacterium	granulosum	NCTC 11865	LT906441.1	DRR015941	267	118	100	13769668
Bacteria	Actinobacteria	Actinobacteria	Propionibacteriales	Propionibacteriaceae	Propionibacterium	acidipropionici	ATCC 55737	CP014352.1	SRR3151456	342	84	76	3254367
Bacteria	Actinobacteria	Actinobacteria	Streptosporangiales	Streptosporangiaceae	Streptosporangium	roseum	DSM 43021	CP001814.1	SRR3923877	243	97	76	31256989
Bacteria	Actinobacteria	Coriobacteriia	Coriobacteriales	Atopobiaceae	Nakamurell	multipartita	DSM 44233	CP001737.1	DRR073083	442	100	101	13211748
Bacteria	Actinobacteria	Coriobacteriia	Coriobacteriales	Atopobiaceae	Olsenella	uli	DSM 7084	CP002106.1	SRR3923864	237	37	76	19939518	Restriction-modification system	Olsu_1671
Bacteria	Actinobacteria	Thermoleophilia	Solirubrobacterales	Conexibacteraceae	Conexibacter	woesei	DSM 14684	CP001854.1	SRR3924120	207	60	100	58275650
Bacteria	Bacteroidetes	Bacteroidia	Bacteroidales	Bacteroidaceae	Bacteroides	caccae	ATCC 43185	CP022412.2	SRR5817723	431	182	150	9782564	Multiple components	CGC64_18735; CGC64_03785; CGC64_07090; CGC64_07560; CGC64_07515; CGC64_07555; CGC64_08595; CGC64_08605; CGC64_15025; CGC64_16085; CGC64_16540; CGC64_17065; CGC64_17075; CGC64_18330
Bacteria	Bacteroidetes	Bacteroidia	Bacteroidales	Bacteroidaceae	Bacteroides	fragilis	3986 T(B)9	CR626927.1	SRR1006212	269	60	102	20819320
Bacteria	Bacteroidetes	Bacteroidia	Bacteroidales	Barnesiellaceae	Barnesiella	viscericola	DSM 18177	CP007034.1	SRR3926635	199	34	76	30461356	Restriction-modification system	BARVI_06840
Bacteria	Bacteroidetes	Bacteroidia	Bacteroidales	Odoribacteraceae	Odoribacter	splanchnicus	DSM 20712	CP002544.1	SRR402743	242	26	77	19969367	Multiple components	Odosp_0474; Odosp_1027; Odosp_1502; Odosp_2222; Odosp_2358; Odosp_2459; Odosp_2581; Odosp_2759; Odosp_3187; Odosp_3530; Odosp_3649
Bacteria	Bacteroidetes	Bacteroidia	Bacteroidales	Porphyromonadaceae	Porphyromonas	gingivalis	381	CP012889.1	ERR985477	280	127	100	9355774
Bacteria	Bacteroidetes	Bacteroidia	Bacteroidales	Prevotellaceae	Prevotella	dentalis	DSM 3688	CP003368.1; CP003369.1	SRR350602	231	37	77	25315158
Bacteria	Bacteroidetes	Bacteroidia	Bacteroidales	Prevotellaceae	Prevotella	intermedia	ATCC 25611	CP019300.1; CP019301.1	SRR3951455	271	60	150	26881672	Restriction-modification system (chr1)	BWX39_07760
Bacteria	Bacteroidetes	Bacteroidia	Bacteroidales	Tannerellaceae	Parabacteroides	distasonis	ATCC 8503	CP000140.1	SRR5409214	280	64	152	12052578	Multiple components	BDI_0297; BDI_0495; BDI_0502; BDI_1599; BDI_2523; BDI_3610;
Bacteria	Bacteroidetes	Chitinophagia	Chitinophagales	Chitinophagaceae	Chitinophaga	pinensis	DSM 2588	CP001699.1	SRR3924019	214	34	76	20204498
Bacteria	Bacteroidetes	Chitinophagia	Chitinophagales	Chitinophagaceae	Niabella	soli	DSM 19437	CP007035.1	SRR3926764	216	32	77	26665899
Bacteria	Bacteroidetes	Cytophagia	Cytophagales	Bernardetiaceae	Bernardetia	litoralis	DSM 6794	CP003345.1	SRR3927317	188	28	76	26429202
Bacteria	Bacteroidetes	Cytophagia	Cytophagales	Cyclobacteriaceae	Aquiflexum	balticum	DSM 16537	NZ_LT838813	SRR400633	222	27	77	23616369
Bacteria	Bacteroidetes	Cytophagia	Cytophagales	Cyclobacteriaceae	Echinicola	vietnamensis	DSM 17526	CP003346.1	SRR3928196	219	32	76	37810477	Restriction-modification system	Echvi_4439
Bacteria	Bacteroidetes	Flavobacteriia	Flavobacteriales	Cryomorphaceae	Owenweeksia	hongkongensis	DSM 17368	CP003156.1	SRR3928444	211	29	77	37751810
Bacteria	Bacteroidetes	Flavobacteriia	Flavobacteriales	Flavobacteriaceae	Cellulophaga	lytica	DSM 7489	CP002534.1	SRR072271	232	26	77	27444010
Bacteria	Bacteroidetes	Flavobacteriia	Flavobacteriales	Flavobacteriaceae	Chryseobacterium	indologenes	FDAARGOS_377	CP023539.1	SRR5419953	329	86	100	6812907
Bacteria	Bacteroidetes	Flavobacteriia	Flavobacteriales	Flavobacteriaceae	Elizabethkingia	anophelis	FDAARGOS_198	CP023010.1	SRR4123920	276	75	102	7047492	Restriction-modification system	A6J37_07615
Bacteria	Bacteroidetes	Flavobacteriia	Flavobacteriales	Flavobacteriaceae	Muricauda	ruestringensis	DSM 13258	CP002999.1	SRR067872	226	33	77	25314430
Bacteria	Bacteroidetes	Sphingobacteriia	Sphingobacteriales	Sphingobacteriaceae	Pedobacter	saltans	DSM 12145	CP002545.1	SRR3926771	224	35	76	23277258
Bacteria	Bacteroidetes	Sphingobacteriia	Sphingobacteriales	Sphingobacteriaceae	Solitalea	canadensis	DSM 3403	CP003349.1	SRR3927316	187	29	76	33090247
Bacteria	Chlamydiae	Chlamydiia	Chlamydiales	Chlamydiaceae	Chlamydia	trachomatis	L2b/UCH-1/proctitis	AM884177.2	ERR658921	179	46	75	48713099
Bacteria	Deferribacteres	Deferribacteres	Deferribacterales	Deferribacteraceae	Calditerrivibrio	nitroreducens	DSM 19672	CP002347.1	SRR064733	254	20	77	25618949
Bacteria	Deinococcus-Thermus	Deinococci	Thermales	Thermaceae	Marinithermus	hydrothermalis	DSM 14884	CP002630.1	SRR3926769	227	39	77	25944374
Bacteria	Firmicutes	Bacilli	Bacillales	Alicyclobacillaceae	Alicyclobacillus	acidocaldarius subsp. acidocaldarius	DSM 446	CP001727.1	SRR3924077	205	32	76	15614293
Bacteria	Firmicutes	Bacilli	Bacillales	Bacillaceae	Bacillus	anthracis	2000031021	CP007618.1	SRR2145877	256	64	100	17852428
Bacteria	Firmicutes	Bacilli	Bacillales	Bacillaceae	Bacillus	anthracis	sterne	CP009541	SRR2157024	416	226	95	111165238
Bacteria	Firmicutes	Bacilli	Bacillales	Bacillaceae	Bacillus	anthracis	Vollum 1B	CP009328.1	SRR2174561	251	61	100	19604720
Bacteria	Firmicutes	Bacilli	Bacillales	Bacillaceae	Bacillus	cereus	03BB102	CP001407.1	SRR2171418	302	22	100	24012754
Bacteria	Firmicutes	Bacilli	Bacillales	Bacillaceae	Bacillus	cereus	S2-8	CP009605.1	SRR2171381	245	60	100	54579002
Bacteria	Firmicutes	Bacilli	Bacillales	Bacillaceae	Bacillus	coagulans	DSM 1	CP009709.1	SRR4096430	241	59	150	4731977
Bacteria	Firmicutes	Bacilli	Bacillales	Bacillaceae	Bacillus	sp.	FDAARGOS_235	CP020437.1	SRR4124203	328	88	102	5558256
Bacteria	Firmicutes	Bacilli	Bacillales	Bacillaceae	Bacillus	subtilis	KCTC 1028	CP011115.1	SRR2014563	416	33	102	31069160
Bacteria	Firmicutes	Bacilli	Bacillales	Bacillaceae	Bacillus	subtilis	PY79	CP006881.1	SRR2977055	336	87	100	6029104
Bacteria	Firmicutes	Bacilli	Bacillales	Bacillaceae	Bacillus	thuringiensis	97-27	CP010088.1	SRR2175478	326	156	100	69485170
Bacteria	Firmicutes	Bacilli	Bacillales	Staphylococcaceae	Staphylococcus	aureus	NRS 100	CP007539.1	SRR1206476	331	92	100	10926986
Bacteria	Firmicutes	Bacilli	Bacillales	Staphylococcaceae	Staphylococcus	lugdunensis	FDAARGOS_143	CP014023.1	SRR2820657	341	90	100	5672787
Bacteria	Firmicutes	Bacilli	Bacillales	Staphylococcaceae	Staphylococcus	simulans	FDAARGOS_124	CP014016.1	SRR2819094	304	95	100	6344145
Bacteria	Firmicutes	Bacilli	Lactobacillales	Enterococcaceae	Enterococcus	faecalis	V538	AE016830.1	SRR538800	172	12	100	21714700
Bacteria	Firmicutes	Bacilli	Lactobacillales	Lactobacillaceae	Lactobacillus	amylophilus	DSM 20533	CP018888.1	SRR1151258	275	24	100	4283059
Bacteria	Firmicutes	Bacilli	Lactobacillales	Lactobacillaceae	Lactobacillus	casei	12A	CP006690.1	SRR3944190	234	55	150	5937859
Bacteria	Firmicutes	Bacilli	Lactobacillales	Streptococcaceae	Streptococcus	agalactiae	FDAARGOS_254	CP020449.1	SRR4381681	342	90	100	9020631
Bacteria	Firmicutes	Bacilli	Lactobacillales	Streptococcaceae	Streptococcus	equinus	FDAARGOS_251	CP020438.1	SRR4381673	346	89	150	12944483
Bacteria	Firmicutes	Bacilli	Lactobacillales	Streptococcaceae	Streptococcus	gordonii	FDAARGOS_257	CP020450.1	SRR4381682	329	86	150	7466042
Bacteria	Firmicutes	Bacilli	Lactobacillales	Streptococcaceae	Streptococcus	intermedius	FDAARGOS_233	CP020433.1	SRR4381672	337	92	150	10951708
Bacteria	Firmicutes	Bacilli	Lactobacillales	Streptococcaceae	Streptococcus	pneumoniae	TIGR4	AE005672.3	SRR1618527	270	21	150	42031346	Restriction-modification system	SP_RS02485
Bacteria	Firmicutes	Clostridia	Clostridiales	Clostridiaceae	Candidatus	Arthromitus sp. SFB	mouse	AP012209.1	ERR027212	216	65	60	8127154
Bacteria	Firmicutes	Clostridia	Clostridiales	Clostridiaceae	Clostridium	baratii	CDC_51267	NZ_CP014204.1	ERR1022470	529	149	100	3055868
Bacteria	Firmicutes	Clostridia	Clostridiales	Clostridiaceae	Clostridium	butyricum	TOA	CP014704.1; CP014705.1	SRR4289302	275	20	100	39049577	c-di-GMP signaling (chr1)	AZ909_RS15100
Bacteria	Firmicutes	Clostridia	Clostridiales	Clostridiaceae	Clostridium	butyricum	CDC_51208	CP013239.1	SRR2924714	352	85	150	14138236
Bacteria	Firmicutes	Clostridia	Clostridiales	Clostridiaceae	Clostridium	gasigenes	DSM 12272	FMJM01000006.1	SRR4181701	276	61	151	4834429
Bacteria	Firmicutes	Clostridia	Clostridiales	Clostridiaceae	Clostridium	pasteuranium	ATCC 6013	CP013018.1	SRR627545	453	62	150	5110731
Bacteria	Firmicutes	Clostridia	Clostridiales	Clostridiaceae	Clostridium	perfringens	ATCC 13124	CP000246.1	ERR1764426	440	76	125	2521310
Bacteria	Firmicutes	Clostridia	Clostridiales	Clostridiaceae	Clostridium	saccharobutylicum	DSM 13864	CP006721.1	SRR950394	328	86	100	4503889
Bacteria	Firmicutes	Clostridia	Clostridiales	Clostridiaceae	Clostridium	sp.	BNL1100	CP003259.1	SRR563402	189	34	77	31644962
Bacteria	Firmicutes	Clostridia	Clostridiales	Clostridiaceae	Clostridium	sporogenes	DSM 795	CP011663.1	DRR016049	170	78	100	10392394
Bacteria	Firmicutes	Clostridia	Clostridiales	Lachnospiraceae	Anaerotignum	propionicum	DSM 1682	CP014223.1	SRR4096570	244	63	150	6669190	Chemotaxis	CPRO_12170
Bacteria	Firmicutes	Clostridia	Clostridiales	Lachnospiraceae	Blautia	hansenii	DSM 20583	CP022413.2	SRR5817724	455	149	150	10371908
Bacteria	Firmicutes	Clostridia	Clostridiales	Lachnospiraceae	Blautia	obeum	A2-162	FP929054.1	ERR043348	215	71	109	5927562
Bacteria	Firmicutes	Clostridia	Clostridiales	Lachnospiraceae	Eubacterium	rectale	DSM 17629	CP001107.1	ERR043340	195	57	109	11574068
Bacteria	Firmicutes	Clostridia	Clostridiales	Lachnospiraceae	Roseburia	intestinalis	XB6B4	FP929050	ERR043346	209	71	109	6307442	Restriction-modification system; multiple additional components	R01_01270; R01_01610; R01_02680; R01_02710; R01_04210; R01_15750; R01_23910; R01_27930; R01_35570
Bacteria	Firmicutes	Clostridia	Clostridiales	Peptococcaceae	Dehalobacter	restrictus	DSM 9455	CP007033.1	SRR3927182	217	30	76	38964878
Bacteria	Firmicutes	Clostridia	Clostridiales	Peptococcaceae	Desulfitobacterium	dehalogenans	ATCC 51507	CP003348.1	SRR3927179	212	29	76	28640121	Pilus; hypothetical proteins	Desde_3170
Bacteria	Firmicutes	Clostridia	Clostridiales	Peptococcaceae	Desulfitobacterium	hafniense	TCE1	CP001336.1	SRR3927998	211	29	76	40099355	Restriction-modification system	Dhaf_3952
Bacteria	Firmicutes	Clostridia	Clostridiales	Peptococcaceae	Desulfitobacterium	metallireducens	DSM 15288	CP007032.1	SRR350498	218	30	77	40884278
Bacteria	Firmicutes	Clostridia	Clostridiales	Peptococcaceae	Desulfosporosinus	meridiei	DSM 13257	CP003629.1	SRR3927500	222	35	76	37790529
Bacteria	Firmicutes	Clostridia	Clostridiales	Peptococcaceae	Desulfosporosinus	orientis	DSM 765	CP003108.1	SRR3927502	214	32	77	32620971
Bacteria	Firmicutes	Clostridia	Clostridiales	Peptococcaceae	Desulfosporosinus	youngiae	DSM 17734	NZ_CM001441.1	SRR3927499	206	39	76	36667274	c-di-GMP signaling	DesyoDRAFT_3703
Bacteria	Firmicutes	Clostridia	Clostridiales	Peptococcaceae	Desulfotomaculum	gibsoniae	DSM 7213	CP003273.1	SRR3926339	213	32	76	19450325	Chemotaxis; transcriptional regulator	DESGI_RS00870; DESGI_16790
Bacteria	Firmicutes	Clostridia	Clostridiales	Peptococcaceae	Desulfotomaculum	ruminis	DSM 2154	CP002780.1	SRR3926347	209	22	76	22004297	Restriction-modification system; hypothetical proteins	Desru_3759; Desru_3585
Bacteria	Firmicutes	Clostridia	Clostridiales	Peptostreptococcaceae	Clostridium	difficile	630 delta erm	CP016318.1	ERR629091	296	16	75	5657840	CwpV (Cdi1), c-di-GMP signaling (Cdi3), c-di-GMP (Cdi2), two-component system (Cdi6)	CDR20291_0440; CDR20291_0685; CDR20291_1514; CDR20291_3128
Bacteria	Firmicutes	Clostridia	Clostridiales	Peptostreptococcaceae	Clostridium	difficile	ATCC 9689	CP011968.1	SRR3951454	277	61	150	26217476	CwpV (Cdi1), c-di-GMP signaling (Cdi3) and two-component system (Cdi6)	CDR20291_0440; CDR20291_0685; CDR20291_3128
Bacteria	Firmicutes	Clostridia	Clostridiales	Peptostreptococcaceae	Clostridium	difficile	ATCC 9689	CP011968.1	SRR1801764	294	85	150	8417557	CwpV (Cdi1) andc-di-GMP signaling (Cdi3)	CDR20291_0440; CDR20291_0685
Bacteria	Firmicutes	Clostridia	Clostridiales	Peptostreptococcaceae	Clostridium	difficile	BI9	FN668944.1	ERR1706773	288	104	50	21080711	Flagella	CDR20291_0248
Bacteria	Firmicutes	Clostridia	Clostridiales	Peptostreptococcaceae	Clostridium	difficile	FDAARGOS_267	CP020424.1	SRR4125181	311	83	100	7983863	Flagella (Cdi4); CwpV (Cdi1); c-di-GMP (Cdi2 and Cdi3); hypothetical protein (Cdi7)	CDR20291_0248; CDR20291_0440; CDR20291_0685; CDR20291_1514; CDR20291_3417
Bacteria	Firmicutes	Clostridia	Clostridiales	Peptostreptococcaceae	Clostridium	difficile	R20291	FN545816.1	ERR044827	217	55	85	46784681	Multiple components, see main text for detailed description	CDR20291_0248; CDR20291_0440; CDR20291_0685; R20291_0963; R20291_1514; CDR20291_3128; CDR20291_3417
Bacteria	Firmicutes	Clostridia	Clostridiales	Peptostreptococcaceae	Paeniclostridium	sordellii	ATCC 9714	LN679998.1	ERR197376	233	73	100	6609169
Bacteria	Firmicutes	Clostridia	Clostridiales	Peptostreptococcaceae	Paeniclostridium	sordellii	JGS6382	LN681234.1	ERR197373	231	69	100	5495386
Bacteria	Firmicutes	Clostridia	Clostridiales	Ruminococcaceae	Clostridium	clariflavum	DSM 19732	CP003065.1	SRR3927407	222	33	75	22386333
Bacteria	Firmicutes	Clostridia	Clostridiales	Ruminococcaceae	Clostridium	thermocellum	DSM 1313	CP002416.1	SRR3554470	384	63	150	9694514	Chemotaxis; two distinct loci	Clo1313_0405; Clo1313_2959
Bacteria	Firmicutes	Clostridia	Clostridiales	Ruminococcaceae	Ruminiclostridium	thermocellum	ATCC 27405	CP000568.1	SRR891797	206	40	100	24653649
Bacteria	Firmicutes	Clostridia	Halanaerobiales	Halobacteroidaceae	Acetohalobium	arabaticum	DSM 5501	CP002105.1	SRR3924029	203	35	77	15555571
Bacteria	Firmicutes	Clostridia	Halanaerobiales	Halobacteroidaceae	Halobacteroides	halobius	DSM 5150	CP003359.1	SRR067886	228	37	77	27317181	c-di-GMP signaling	Halha_0997
Bacteria	Firmicutes	Clostridia	Thermoanaerobacterales	Thermoanaerobacteraceae	Tepidanaerobacter	acetatoxydans	Re1	HF563609.2	SRR3927259	229	37	76	27600593	Pilus	TepRe1_0622
Bacteria	Firmicutes	Clostridia	Thermoanaerobacterales	Thermoanaerobacteraceae	Thermacetogenium	phaeum	DSM 12270	CP003732.1	SRR3735601	292	65	150	26328491
Bacteria	Firmicutes	Clostridia	Thermoanaerobacterales	Thermoanaerobacteraceae	Thermanaeromonas	toyohensis	DSM 14490	NZ_LT838272	SRR437944	240	14	77	18084133
Bacteria	Firmicutes	Clostridia	Thermoanaerobacterales	Thermoanaerobacterales Family III. Incertae Sedis	Caldicellulosiruptor	obsidiansis	OB47	CP002164.1	SRR407315	102	16	77	17259359
Bacteria	Firmicutes	Clostridia	Thermoanaerobacterales	Thermoanaerobacterales Family III. Incertae Sedis	Eubacterium	sulci	ATCC 35585	CP012068.1	SRR962290	236	72	102	5058223
Bacteria	Firmicutes	Clostridia	Thermoanaerobacterales	Thermoanaerobacterales Family III. Incertae Sedis	Thermoanaerobacterium	thermosaccharolyticum	M0795	CP003066.1	SRR3926862	243	23	36	26054381	Peptidase	Thethe_01192
Bacteria	Firmicutes	Negativicutes	Acidaminococcales	Acidaminococcaceae	Succinispira	mobilis	DSM 6222	NZ_KB913028.1	SRR3938210	258	64	150	26787038
Bacteria	Fusobacteria	Fusobacteriia	Fusobacteriales	Fusobacteriaceae	Ilyobacter	polytropus	DSM 2926	CP002281.1	SRR3925273	223	33	76	30786066
Bacteria	Planctomycetes	Planctomycetia	Planctomycetales	Planctomycetaceae	Rubinisphaera	brasiliensis	DSM 5305	CP002546.1	SRR090599	224	37	77	24117754
Bacteria	Proteobacteria	Alphaproteobacteria	Rhizobiales	Bartonellaceae	Bartonella	bacilliformis	ATCC 35685D-5	CP014012.1	SRR2823707	254	67	100	7131080
Bacteria	Proteobacteria	Alphaproteobacteria	Rhizobiales	Brucellaceae	Brucella	suis	VBI22	CP003128.1; CP003129.1	SRR526974	225	9	77	27475370
Bacteria	Proteobacteria	Alphaproteobacteria	Rhodobacterales	Rhodobacteraceae	Paracoccus	yeei	FDAARGOS_252	CP020442.1	SRR4124911	349	89	100	5055733
Bacteria	Proteobacteria	Alphaproteobacteria	Rhodobacterales	Rhodobacteraceae	Rhodobacter	sphaeroides	2.4.1	NZ_AKBU01000001.1; NZ_AKBU01000002.1	SRR081522	177	14	100	38681347
Bacteria	Proteobacteria	Betaproteobacteria	Burkholderiales	Alcaligenaceae	Achromobacter	xylosoxidans	FDAARGOS_147	CP014060.1	SRR2820668	363	94	100	5748861	hypothetical proteins	AL504_10235
Bacteria	Proteobacteria	Betaproteobacteria	Burkholderiales	Alcaligenaceae	Bordatella	petrii	DSM 12804	AM902716.1	SRR3929699	213	73	150	14361881
Bacteria	Proteobacteria	Betaproteobacteria	Burkholderiales	Alcaligenaceae	Bordetella	pertussis	18323	HE965805.1	ERR142615	311	99	75	27498453
Bacteria	Proteobacteria	Betaproteobacteria	Burkholderiales	Alcaligenaceae	Bordetella	pertussis	ATCC BAA-1335	CP014153.1	SRR2824043	333	95	100	7.465.846
Bacteria	Proteobacteria	Betaproteobacteria	Burkholderiales	Alcaligenaceae	Bordetella	trematum	H044680328	LT546645.1	ERR990200	234	85	100	7900386
Bacteria	Proteobacteria	Betaproteobacteria	Burkholderiales	Burkholderiaceae	Burkholderia	cepacia	DDS 7H-2 - chr1-2-3	CP007787.1; CP007786.1; CP007785.1	SRR1618489	243	60	100	12358421
Bacteria	Proteobacteria	Betaproteobacteria	Burkholderiales	Burkholderiaceae	Burkholderia	sprentiae	WSM5005	CP017561.1; CP017562.1	SRR3927471	214	31	77	38123805
Bacteria	Proteobacteria	Betaproteobacteria	Burkholderiales	Burkholderiaceae	Pandoraea	faecigallinarum	DSM 23572	CP011807.3	DRR015972	236	98	100	8027005
Bacteria	Proteobacteria	Betaproteobacteria	Burkholderiales	Burkholderiaceae	Pandoraea	oxalativorans	DSM 23570	CP011253.3	DRR015973	256	112	100	12009530
Bacteria	Proteobacteria	Betaproteobacteria	Burkholderiales	Comamonadaceae	Hydrogenophaga	sp.	PBC	CP017311.1	SRR4450511	257	53	100	4516065
Bacteria	Proteobacteria	Betaproteobacteria	Neisseriales	Neisseriaceae	Neisseria	gonorrhoeae	FDAARGOS_204	CP020415.1	SRR4272053	349	93	100	7052495
Bacteria	Proteobacteria	Betaproteobacteria	Neisseriales	Neisseriaceae	Neisseria	meningitidis	FDAARGOS_209	CP020420.1	SRR4272082	332	94	100	6907195
Bacteria	Proteobacteria	Betaproteobacteria	Neisseriales	Neisseriaceae	Neisseria	meningitidis	FDAARGOS_215	CP020402.1	SRR4272128	273	63	66	11252071
Bacteria	Proteobacteria	Deltaproteobacteria	Desulfurellales	Desulfurellaceae	Desulfurella	acetivorans	A63	CP007051.1	SRR3924315	213	32	75	41489725
Bacteria	Proteobacteria	Deltaproteobacteria	Desulfurellales	Desulfurellaceae	Hippea	maritima	DSM 10411	CP002606.1	SRR400519	209	29	75	31813387
Bacteria	Proteobacteria	Epsilonproteobacteria	Campylobacterales	Campylobacteraceae	Campylobacter	jejuni subs. jejuni	FDAARGOS_266	NZ_CP022080.1	SRR4125066	294	75	100	9105307
Bacteria	Proteobacteria	Epsilonproteobacteria	Campylobacterales	Campylobacteraceae	Arcobacter	nitrofigilis	DSM 7299	CP001999.1	SRR4240285	188	41	76	43470486
Bacteria	Proteobacteria	Epsilonproteobacteria	Campylobacterales	Helicobacteraceae	Helicobacter	pylori	J99	CP011330.1	SRR1981237	197	68	100	16547892
Bacteria	Proteobacteria	Epsilonproteobacteria	Campylobacterales	Helicobacteraceae	Helicobacter	pylori	MKF10	AP017356.1	DRR048362	63	29	100	6012888
Bacteria	Proteobacteria	Epsilonproteobacteria	Campylobacterales	Helicobacteraceae	Helicobacter	pylori	MKM5	AP017360.1	DRR048338	312	169	100	12528665
Bacteria	Proteobacteria	Epsilonproteobacteria	Campylobacterales	Helicobacteraceae	Helicobacter	pylori	MTM6	AP017362.1	DRR048367	63	29	100	6569584
Bacteria	Proteobacteria	Gammaproteobacteria	Alteromonadales	Shewanellaceae	Shewanella	amazonensis	SB2B	CP000507.1	SRR1798600	82	49	151	111120178
Bacteria	Proteobacteria	Gammaproteobacteria	Enterobacterales	Enterobacteriaceae	Citrobacter	braakii	FDAARGOS_253	CP020448.1	SRR4124917	323	79	100	5698989
Bacteria	Proteobacteria	Gammaproteobacteria	Enterobacterales	Enterobacteriaceae	Cronobacter	muytjensii	ATCC 51329	CP012268.1	DRR015699	261	118	100	14048823
Bacteria	Proteobacteria	Gammaproteobacteria	Enterobacterales	Enterobacteriaceae	Escherichia	coli	81009	CP021179.1	SRR5482170	227	70	125	19614292	Prophage	DNNLJILF_00294; DNNLJILF_00297; DNNLJILF_01402
Bacteria	Proteobacteria	Gammaproteobacteria	Enterobacterales	Enterobacteriaceae	Escherichia	coli	MG1655	CP014225.1	SRR350583	220	33	37	50854866	Fimbriae; prophage	AW869_13480; AW869_19975; AW869_19985
Bacteria	Proteobacteria	Gammaproteobacteria	Enterobacterales	Enterobacteriaceae	Escherichia	coli	O157:H7	BA000007	SRR957868	196	67	150	7936239	Prophage	ECs0280
Bacteria	Proteobacteria	Gammaproteobacteria	Enterobacterales	Enterobacteriaceae	Escherichia	coli	W	CP002185.1	SRR891694	296	66	100	16897153	Fimbriae	WFL_RS23895
Bacteria	Proteobacteria	Gammaproteobacteria	Enterobacterales	Enterobacteriaceae	Klebsiella	aerogenes	FDAARGOS_152	CP014029.1	SRR2821438	345	91	100	5528401	Fimbriae	AL511_08950
Bacteria	Proteobacteria	Gammaproteobacteria	Enterobacterales	Enterobacteriaceae	Klebsiella	pneumoniae	KP5-1	CP008700.1	RR4198827	271	82	126	2248050
Bacteria	Proteobacteria	Gammaproteobacteria	Enterobacterales	Enterobacteriaceae	Pluralibacter	gergoviae	FB2	CP009450.1	SRR4380216	328	92	150	10475260
Bacteria	Proteobacteria	Gammaproteobacteria	Enterobacterales	Enterobacteriaceae	Salmonella	enterica, ser. Agona	SL483	CP001138.1	SRR3049527	222	100	100	2432677
Bacteria	Proteobacteria	Gammaproteobacteria	Enterobacterales	Enterobacteriaceae	Salmonella	enterica, ser. Heidelberg	SH12-007	CP016504.1	SRR3684194	365	265	100	11002912
Bacteria	Proteobacteria	Gammaproteobacteria	Enterobacterales	Enterobacteriaceae	Salmonella	enterica, ser. Nitra	S-1687	CP019416.1	ERR018882	414	24	109	26265027
Bacteria	Proteobacteria	Gammaproteobacteria	Enterobacterales	Enterobacteriaceae	Salmonella	enterica, ser. Typhimurium	L-3553	AP014565.1	DRR000944	459	29	80	10433194	prophage	STL3553_c1043920;
Bacteria	Proteobacteria	Gammaproteobacteria	Enterobacterales	Enterobacteriaceae	Shigella	flexneri	2457T	AE014073.1	ERR1107833	504	87	125	2488326
Bacteria	Proteobacteria	Gammaproteobacteria	Enterobacterales	Hafniaceae	Hafnia	alvei	FDAARGOS_158	CP014031.1	SRR2822309	337	86	100	5190665
Bacteria	Proteobacteria	Gammaproteobacteria	Enterobacterales	Hafniaceae	Obesumbacterium	proteus	DSM 2777	CP014608.1	DRR015733	251	121	100	11426686	Flagella; prophages	DSM2777_02980; DSM2777_10870
Bacteria	Proteobacteria	Gammaproteobacteria	Enterobacterales	Morganellaceae	Morganella	morganii	FDAARGOS_172	CP014026.1	SRR2823701	212	53	102	7635319	Prophage	AL531_07585
Bacteria	Proteobacteria	Gammaproteobacteria	Enterobacterales	Morganellaceae	Photorhabdus	luminescens	BA1	NZ_JFGV00000000.1	SRR1217003	289	53	100	20900068	Fimbriae	BA1DRAFT_02048
Bacteria	Proteobacteria	Gammaproteobacteria	Enterobacterales	Morganellaceae	Providencia	stuartii	ATCC 33672	CP008920.1	SRR1558174	249	62	100	11849762
Bacteria	Proteobacteria	Gammaproteobacteria	Enterobacterales	Morganellaceae	Providencia	stuartii	FDAARGOS_145	CP014024.1	SRR2820663	338	87	100	6776011	Fimbriae	AL507_08025
Bacteria	Proteobacteria	Gammaproteobacteria	Enterobacterales	Morganellaceae	Xenorhabdus	koppenhoeferi	DSM 18168	NZ_FPBJ00000000.1	SRR4235422	295	63	150	5632854
Bacteria	Proteobacteria	Gammaproteobacteria	Enterobacterales	Pectobacteriaceae	Dickeya	solani	IPO 2222	CP015137.1	SRR3348643	333	78	150	8548494
Bacteria	Proteobacteria	Gammaproteobacteria	Enterobacterales	Yersiniaceae	Rahnella	aquatilis	Y9602	CP002505.1	SRR3927272	240	39	76	22860321
Bacteria	Proteobacteria	Gammaproteobacteria	Enterobacterales	Yersiniaceae	Serratia	fonticola	DSM 4576	CP011254.1	SRR5878899	271	56	150	14225195
Bacteria	Proteobacteria	Gammaproteobacteria	Enterobacterales	Yersiniaceae	Serratia	liquefaciens	FDAARGOS_125	CP014017.1	SRR2819198	175	98	100	7098721
Bacteria	Proteobacteria	Gammaproteobacteria	Enterobacterales	Yersiniaceae	Serratia	plymuthica	AS9	CP002773.1	SRR067802	218	36	77	12992627
Bacteria	Proteobacteria	Gammaproteobacteria	Enterobacterales	Yersiniaceae	Serratia	rubidaea	1122	CP014474.1	DRR015904	255	112	100	11396579
Bacteria	Proteobacteria	Gammaproteobacteria	Enterobacterales	Yersiniaceae	Yersinia	enterocolitica subsp. enterocolitica	8081	AM286415.1	SRR2149856	239	62	101	15942678
Bacteria	Proteobacteria	Gammaproteobacteria	Enterobacterales	Yersiniaceae	Yersinia	frederiksenii	Y225	CP009364.1	SRR2148798	352	160	100	18640747
Bacteria	Proteobacteria	Gammaproteobacteria	Enterobacterales	Yersiniaceae	Yersinia	pestis	A1122	CP002956.1	SRR2176137	285	80	110	16042003
Bacteria	Proteobacteria	Gammaproteobacteria	Enterobacterales	Yersiniaceae	Yersinia	pestis	CO92	AL590842.1	SRR2148795	245	53	100	20346350
Bacteria	Proteobacteria	Gammaproteobacteria	Enterobacterales	Yersiniaceae	Yersinia	pseudotuberculosis	YPIII	CP000950.1	SRR2148802	363	134	100	22486522
Bacteria	Proteobacteria	Gammaproteobacteria	Enterobacterales	Yersiniaceae	Yersinia	ruckeri	YRB	CP009539.1	SRR2148800	251	94	100	5718361
Bacteria	Proteobacteria	Gammaproteobacteria	Legionellales	Coxiellaceae	Coxiella	burnetii	RSA439	CP018005.1	SRR1198993	148	50	102	31130372
Bacteria	Proteobacteria	Gammaproteobacteria	Legionellales	Legionellaceae	Legionella	longbeachae	FDAARGOS_201	CP020412.1	SRR4272046	355	93	100	9435066
Bacteria	Proteobacteria	Gammaproteobacteria	Legionellales	Legionellaceae	Legionella	pneumophila	lorraine	FQ958210.1	ERR922542	281	58	100	26262933
Bacteria	Proteobacteria	Gammaproteobacteria	Pasteurellales	Pasteurellaceae	Haemophilus	influenzae	Rd KW20	L42023.1	SRR1618528	407	28	147	52036393
Bacteria	Proteobacteria	Gammaproteobacteria	Pasteurellales	Pasteurellaceae	Pasteurella	multocida	FDAARGOS_216	CP020403.1	SRR4272566	292	62	100	18123371
Bacteria	Proteobacteria	Gammaproteobacteria	Pasteurellales	Pasteurellaceae	Pasteurellaceae	bacterium	NI1060	NZ_CP013830	SRR2102984	205	50	52	72076257
Bacteria	Proteobacteria	Gammaproteobacteria	Pseudomonadales	Moraxellaceae	Acinetobacter	baumannii	CCF35	NZ_LYZO00000000.1	SRR3503830	247	97	150	118064705
Bacteria	Proteobacteria	Gammaproteobacteria	Pseudomonadales	Moraxellaceae	Moraxella	catarrhalis	FDAARGOS_213	CP020400.1	SRR4272103	328	97	100	4935695
Bacteria	Proteobacteria	Gammaproteobacteria	Pseudomonadales	Moraxellaceae	Psychrobacter	cryohalolentis	FDAARGOS_308	CP022043.1	SRR5413293	327	79	100	5721091
Bacteria	Proteobacteria	Gammaproteobacteria	Pseudomonadales	Pseudomonadaceae	Pseudomonas	aeruginosa	DK2	CP003149.1	ERR233216	267	66	92	7536827
Bacteria	Proteobacteria	Gammaproteobacteria	Pseudomonadales	Pseudomonadaceae	Pseudomonas	balearica	DSM 6083	CP007511.1	SRR4136422	279	80	150	4286206
Bacteria	Proteobacteria	Gammaproteobacteria	Pseudomonadales	Pseudomonadaceae	Pseudomonas	fluorescence	SBW25	AM181176.4	SRR1721523	118	49	100	126426543
Bacteria	Proteobacteria	Gammaproteobacteria	Pseudomonadales	Pseudomonadaceae	Pseudomonas	protegens	FDAARGOS_307	CP022097.1	SRR5413277	333	81	102	4966775
Bacteria	Proteobacteria	Gammaproteobacteria	Thiotrichales	Francisellaceae	Francisella	tularensis	NIH B-38	CP010115.1	SRR2895382	230	60	100	20630292
Bacteria	Proteobacteria	Gammaproteobacteria	Vibrionales	Vibrionaceae	Vibrio	cholerae	El tor	CP009042.1; CP009041.1	SRR531233	200	73	100	74754098
Bacteria	Proteobacteria	Gammaproteobacteria	Vibrionales	Vibrionaceae	Vibrio	cholerae	FDAARGOS_223	CP020408.1; CP020407.1	SRR4272622	291	93	100	20270747
Bacteria	Proteobacteria	Gammaproteobacteria	Vibrionales	Vibrionaceae	Vibrio	harveyi	ATCC 43516	CP014038.1; CP014039.1	SRR2817447	283	77	100	8295057
Bacteria	Proteobacteria	Gammaproteobacteria	Vibrionales	Vibrionaceae	Vibrio	parahaemolyticus	ATCC 17802	CP014046.1; CP014047.1	SRR2818092	367	84	100	6728233
Bacteria	Proteobacteria	Gammaproteobacteria	Xanthomonadales	Rhodanobacteraceae	Frateuria	aurantia	DSM 6220	CP003350.1	SRR3927494	224	36	76	13665404
Bacteria	Proteobacteria	Gammaproteobacteria	Xanthomonadales	Xanthomonadaceae	Stenotrophomonas	maltophilia	FDAARGOS_325	CP022053.1	SRR5419829	335	94	102	4497626
Bacteria	Proteobacteria	Gammaproteobacteria	Xanthomonadales	Xanthomonadaceae	Xanthomonas	hortorum	B07-007	CP016878.1	SRR1974308	154	63	100	129837665
Bacteria	Spirochaetes	Spirochaetia	Brachyspirales	Brachyspiraceae	Brachyspira	murdochii	DSM 12563	CP001959.1	SRR3924040	302	60	76	39284213
Bacteria	Spirochaetes	Spirochaetia	Leptospirales	Leptospiraceae	Leptospira	interrogans ser. Copenhageni	FDAARGOS_203	CP020414.1	SRR4272049	288	72	102	6556612
Bacteria	Spirochaetes	Spirochaetia	Leptospirales	Leptospiraceae	Turneriella	parva	DSM 21527	CP002959.1	SRR090586	207	30	77	30709249
Bacteria	Spirochaetes	Spirochaetia	Spirochaetales	Borreliaceae	Borrelia	burgdorferi	CA382	CP005925.1	SRR3929480	199	34	70	8732965
Bacteria	Spirochaetes	Spirochaetia	Spirochaetales	Spirochaetaceae	Sediminispirochaeta	smaragdinae	DSM 11293	CP002116.1	SRR3923898	184	45	76	36406819
Bacteria	Spirochaetes	Spirochaetia	Spirochaetales	Spirochaetaceae	Sphaerochaeta	coccoides	DSM 17374	CP002659.1	SRR065750	208	30	77	44124319
Bacteria	Spirochaetes	Spirochaetia	Spirochaetales	Spirochaetaceae	Treponema	brennaborense	DSM 12168	CP002696.1	SRR3926795	224	33	76	19444469	Restriction-modification system	Trebr_2462
Bacteria	Spirochaetes	Spirochaetia	Spirochaetales	Spirochaetaceae	Treponema	succinifaciens	DSM 2489	CP002631.1	SRR3927315	193	30	76	23234817
Bacteria	Synergistetes	Synergistia	Synergistales	Synergistaceae	Cloacibacillus	evryensis	DSM 19522	NZ_KK073872.1	SRR401409	218	30	77	20420703	Restriction-modification system; prophage	CLOEV_RS09000; CLOEV_0491
Bacteria	Synergistetes	Synergistia	Synergistales	Synergistaceae	Jonquetella	anthropi	DSM 22815	NZ_CM001376.1	SRR3928087	220	31	76	31292718
Bacteria	Thermotogae	Thermotogae	Petrotogales	Petrotogaceae	Marinitoga	piezophila	KA3	CP003257.1	SRR3927511	206	27	76	38226052
Bacteria	Thermotogae	Thermotogae	Thermotogales	Fervidobacteriaceae	Fervidobacterium	pennivorans	DSM 9078	CP003260.1	SRR3927512	213	29	76	41944743
Bacteria	Thermotogae	Thermotogae	Thermotogales	Thermotogaceae	Thermotoga	maritima	MSB8	AL139299.1	SRR895866	209	29	100	166476037
*locus tag: denotates the putative locus tag where the inversion site might be present.
